# Supplementary material for: Human and model observer performance for lesion detection in breast cone beam CT images with the FDK reconstruction
Source: PLoS One. 2018 Mar 15;13(3):e0194408. doi: 10.1371/journal.pone.0194408 (PMC5854363; doi:10.1371/journal.pone.0194408)
Supplement: S1 File — Pc values by each of the seven human observers for six detection tasks. (XLSX) [file pone.0194408.s001.xlsx]

## Sheet: Sheet1
	Pc by each of 7 human observers for 6 tasks
	Transverse plane
		Task1	Task2	Task3	Task4	Task5	Task6
	Observer 1	0.89	0.83	0.83	0.91	0.89	0.73
	Observer 2	0.86	0.8	0.85	0.84	0.76	0.76
	Observer 3	0.69	0.72	0.72	0.84	0.76	0.8
	Observer 4	0.76	0.77	0.77	0.82	0.8	0.76
	Observer 5	0.83	0.76	0.76	0.86	0.76	0.72
	Observer 6	0.71	0.75	0.68	0.77	0.79	0.65
	Observer 7	0.92	0.84	0.71	0.92	0.82	0.76
	Average	0.808571	0.781429	0.76	0.851429	0.797143	0.74
	Longitudinal plane
		Task1	Task2	Task3	Task4	Task5	Task6
	Observer 1	0.94	0.88	0.88	0.95	0.84	0.74
	Observer 2	0.87	0.84	0.82	0.92	0.81	0.72
	Observer 3	0.91	0.89	0.85	0.94	0.81	0.78
	Observer 4	0.84	0.87	0.77	0.91	0.77	0.76
	Observer 5	0.94	0.87	0.85	0.91	0.76	0.64
	Observer 6	0.84	0.8	0.74	0.93	0.75	0.6
	Observer 7	0.9	0.85	0.77	0.94	0.81	0.79
	Average	0.891429	0.857143	0.811429	0.928571	0.792857	0.718571
